# Supplementary material for: UHPLC-HRMS Analysis of Fagus sylvatica (Fagaceae) Leaves: A Renewable Source of Antioxidant Polyphenols
Source: Antioxidants (Basel). 2021 Jul 19;10(7):1140. doi: 10.3390/antiox10071140 (PMC8301150; doi:10.3390/antiox10071140)
Supplement: Supplementary file 1 [file antioxidants-10-01140-s001.zip]

Archive with 1 entries (1 files):
- antioxidants-1290887-supplementary.pdf
